# Supplementary material for: Identification of QR Code Perspective Distortion Based on Edge Directions and Edge Projections Analysis
Source: J Imaging. 2020 Jul 10;6(7):67. doi: 10.3390/jimaging6070067 (PMC8321072; doi:10.3390/jimaging6070067)
Supplement: Supplementary file 1 [file jimaging-06-00067-s001.zip]

Archive with 90 entries (90 files):
- annotations.txt
- QR2v.jpg
- QR3l.jpg
- QR3m.jpg
- QR3n.jpg
- QR3o.jpg
- QR3p.jpg
- QR3k.jpg
- QR3j.jpg
- QR3i.jpg
- QR3h.jpg
- QR3g.jpg
- QR3f.jpg
- QR3e.jpg
- QR2u.jpg
- QR2t.jpg
- QR3d.jpg
- QR2s.jpg
- QR2r.jpg
- QR3c.jpg
- QR2q.jpg
- QR2p.jpg
- QR1b.jpg
- QR2o.jpg
- QR2n.jpg
- QR3b.jpg
- QR2l.jpg
- QR2k.jpg
- QR2m.jpg
- QR3a.jpg
- QR2j.jpg
- QR2i.jpg
- QR2h.jpg
- QR2g.jpg
- QR2f.jpg
- QR1c.jpg
- QR1d.jpg
- QR2e.jpg
- QR2d.jpg
- QR2c.jpg
- QR2b.jpg
- QR2a.jpg
- QR1a.jpg
- QR4d.jpg
- QR4c.jpg
- QR4a.jpg
- QR4b.jpg
- readme.txt
- QR5q2.jpg
- QR5a2.jpg
- QR5o3.jpg
- QR5l4.jpg
- QR5n3.jpg
- QR5b2.jpg
- QR5l3.jpg
- QR5p2.jpg
- QR5i3.jpg
- QR5g2.jpg
- QR5q1.jpg
- QR5e3.jpg
- QR5n2.jpg
- QR5o2.jpg
- QR5p1.jpg
- QR5o1.jpg
- QR5n1.jpg
- QR5m1.jpg
- QR5m2.jpg
- QR5l1.jpg
- QR5l2.jpg
- QR5k2.jpg
- QR5k1.jpg
- QR5j1.jpg
- QR5j2.jpg
- QR5i2.jpg
- QR5i1.jpg
- QR5h1.jpg
- QR5h2.jpg
- QR5g1.jpg
- QR5f1.jpg
- QR5e2.jpg
- QR5e1.jpg
- QR5d1.jpg
- QR5c2.jpg
- QR5c1.jpg
- QR5b1.jpg
- QR5a1.jpg
- QR3q.jpg
- QR4e.jpg
- QR4g.jpg
- QR4f.jpg
