# Supplementary material for: Identification of QR Code Perspective Distortion Based on Edge Directions and Edge Projections Analysis
Source: J Imaging. 2020 Jul 10;6(7):67. doi: 10.3390/jimaging6070067 (PMC8321072; doi:10.3390/jimaging6070067)
Supplement: Supplementary file 1 [file jimaging-06-00067-s001.zip › annotations.txt]

QR1a=123456789|ABCDE|ABCDEFGH123456789|ABCDEFGHIJKLMNO
QR1b=1234567890|ABC1234567890|ABCDEFGHIJKLMNO|XYZXYZ
QR1c=UVW123456789|ABCD123456789|EFGH123456789|IJKL123456789|MNOP123456789|QRST123456789
QR1d=ABCD123456789|EFGH123456789|IJKL123456789|QRST123456789|MNOP123456789|UVW123456789
QR2a=https://goo.gl/HzULC2
QR2b=http://www.codemuncher.com|http://www.codemuncher.com
QR2c=Som sexuálny diabol!" alt="QRCode
QR2d=nationalband.com/nbtplant.htm
QR2e=http://qrcom.nl/?id=9
QR2f=http://bby.us/?c=BB010509775416
QR2g=http://Roemerind.com
QR2h=http://www.sxc.hu/profile/jitheshvv
QR2i=http://wap.pepsi.co.uk/m5
QR2j=http://avin.ws/m/AVIN2963357522954
QR2k=http://qrs.ly/vy75kle
QR2l=http://www.dmgre.us/a/123
QR2m=http://jhc.com/r/CQW|http://jhc.com/r/Nmr
QR2n=http://fm2x.me/007EAB
QR2o=http://ckj.mobi/pr
QR2p=http://www.achterhoek-nieuws.nl/qr/36910-4-32390
QR2q=http://www.cardprinting.us/
QR2r=http://getcoupon.at/p/nra48u
QR2s=http://www.zazzle.com/911business?rf=238861669240722360
QR2t=http://goo.gl/coSnS
QR2u=http://industrialnameplates.co.uk|http://industrialnameplates.co.uk
QR2v=WIFI:T:WPA2;S:iMore;P:iMore12345678;;
QR3a=http://shavehydro.mobi/index.rbml?source=Hydro4
QR3b=http://www.meangreendegreaser.com
QR3c=http://avin.cc/m/AVIN7033734548886
QR3d=http://www.digi-cards.net/form.php?idCard=133,0
QR3e=http://shop.gelo.fi/index.php/qr-code-generation-from-magento-admin.html
QR3f=Your Personalised QR Message from www.personalised-jewellery.co.uk upto 100 characters
QR3g=http://www.techradar.com/us/tag/apple
QR3h=SH8-JYG6-KAP-FSJ
QR3i=MECARD:N:Christopher Kennedy;TEL:3476888864;TEL:;EMAIL:cmk@christophermkennedy.com;ADR:;ORG:;URL:http://christophermkennedy.com;;
QR3j=http://bit.ly/a5n9RU
QR3k=http://www.jrs.co.jp/
QR3l=This is a QR Code|This_is_a_QR_Code|This_is_a_QR_Code_123
QR3m=This is a QR Code|This_is_a_QR_Code|This_is_a_QR_Code_123
QR3n=https://www.gadgethacks.com
QR3o=http://www.livsminder.dk/19
QR3p=http://www.amazon.co.uk/obqruk
QR3q=http://is.gd/g7or
QR4a=55HG000B8977|24HG000B8973|25HG000B8970|70HG000B8980|22HG000B8979|87HG000B8978|23HG000B8976|88HG000B8975|56HG000B8974|89HG000B8972|57HG000B8971|53HG000B8968|85HG000B8969
QR4b=81HA001X4925|37HA001X4905|05HA001X4904|20HA001X4885|49HA001X4924|16HA001X4926|69HA001X4906|52HA001X4886|70HA001X4903|17HA001X4923|48HA001X4927|04HA001X4907|84HA001X4887|38HA001X4902|82HA001X4922|80HA001X4928|19HA001X4888|36HA001X4908|50HA001X4921|06HA001X4901|15HA001X4929|51HA001X4889|68HA001X4909|18HA001X4920|71HA001X4900|08HA001X4930|39HA001X4910|13HA001X4890|36HA001X4919|10HA001X4899|40HA001X4931|71HA001X4911|45HA001X4891|75HA001X4898|04HA001X4918|72HA001X4932|06HA001X4912|77HA001X4892|69HA001X4917|43HA001X4897|07HA001X4933|12HA001X4893|38HA001X4913|37HA001X4916|11HA001X4896|44HA001X4894|39HA001X4934|05HA001X4915|70HA001X4914|76HA001X4895
QR4c=46HG000B9085|78HG000B9086|13HG000B9087|45HG000B9088|77HG000B9089|39HG000B9090|71HG000B9091|06HG000B9092|38HG000B9093|70HG000B9094|05HG000B9095|37HG000B9096|69HG000B9097
QR4d=13HG000B9710|45HG000B9711|77HG000B9712|12HG000B9713|44HG000B9714|76HG000B9715|11HG000B9716|43HG000B9717|75HG000B9718|10HG000B9719|89HG000B9720|24HG000B9721|56HG000B9722
QR4e=76HG001R8436|11HG001R8437|43HG001R8438|75HG001R8439|79HG001R8440|14HG001R8441|46HG001R8442|78HG001R8443|13HG001R8444|45HG001R8445|77HG001R8446|12HG001R8447|44HG001R8448
QR4f=34HF00090718|49HF00090693|02HF00090717|81HF00090694|67HF00090716|16HF00090695|35HF00090715|48HF00090696|03HF00090714|80HF00090697|68HF00090713|15HF00090698|36HF00090712|47HF00090699|04HF00090711|04HF00090700|36HF00090701|69HF00090710|68HF00090702|01HF00090709|03HF00090703|66HF00090708|35HF00090704|34HF00090707|67HF00090705|02HF00090706
QR4g=57HE00138193|25HE00138192|26HE00138218|83HE00138165|89HE00138194|90HE00138191|91HE00138217|18HE00138166|58HE00138190|24HE00138195|59HE00138216|50HE00138167|96HE00138189|27HE00138215|56HE00138196|82HE00138168|64HE00138188|86HE00138171|92HE00138214|88HE00138197|32HE00138187|21HE00138172|60HE00138213|23HE00138198|00HE00138186|53HE00138173|28HE00138212|55HE00138199|65HE00138185|85HE00138174|93HE00138211|93HE00138200|33HE00138184|20HE00138175|61HE00138210|28HE00138201|01HE00138183|52HE00138176|90HE00138209|60HE00138202|66HE00138182|84HE00138177|58HE00138208|92HE00138203|34HE00138181|19HE00138178|26HE00138207|27HE00138204|02HE00138180|51HE00138179|91HE00138206|59HE00138205
QR5a1=http://en.wikipedia.org/wiki/QR_code
QR5a2=http://en.wikipedia.org/wiki/QR_code
QR5b1=http://www.aglance.dk/?page_id=1360
QR5b2=http://www.aglance.dk/?page_id=1360
QR5c1=http://www.youtube.com/watch?v=cbEKAwCoCKw
QR5c2=http://www.youtube.com/watch?v=cbEKAwCoCKw
QR5d1=http://www.youtube.com/watch?v=r8IcTdFnaRo&feature=player_embedded
QR5e1=http://www.youtube.com/watch?v=off08As3siM&feature=related
QR5e2=http://www.youtube.com/watch?v=off08As3siM&feature=related
QR5e3=http://www.youtube.com/watch?v=off08As3siM&feature=related
QR5f1=http://www.youtube.com/watch?v=SMFByYnuunA&feature=related
QR5g1=http://vimeo.com/5167830
QR5g2=http://vimeo.com/5167830
QR5h1=http://www.youtube.com/watch?v=ZdD2OKHi4qw&feature=related|http://www.youtube.com/watch?v=xkuS0DHh5tg
QR5h2=http://www.youtube.com/watch?v=ZdD2OKHi4qw&feature=related|http://www.youtube.com/watch?v=xkuS0DHh5tg
QR5i1=http://www.youtube.com/SAPTV#p/search/1/JH2GDhj2ei0
QR5i2=http://www.youtube.com/SAPTV#p/search/1/JH2GDhj2ei0
QR5i3=http://www.youtube.com/SAPTV#p/search/1/JH2GDhj2ei0
QR5j1=http://www.youtube.com/watch?v=sfEbMV295Kk
QR5j2=http://www.youtube.com/watch?v=sfEbMV295Kk
QR5k1=http://www.youtube.com/watch?v=xvDCBItc7gA&feature=related
QR5k2=http://www.youtube.com/watch?v=xvDCBItc7gA&feature=related
QR5l1=http://www.youtube.com/watch?v=QPWCCz_OTGU&feature=related
QR5l2=http://www.youtube.com/watch?v=QPWCCz_OTGU&feature=related
QR5l3=http://www.youtube.com/watch?v=QPWCCz_OTGU&feature=related
QR5l4=http://www.youtube.com/watch?v=QPWCCz_OTGU&feature=related
QR5m1=http://www.youtube.com/watch?v=kW6oA1e9QPw
QR5m2=http://www.youtube.com/watch?v=kW6oA1e9QPw
QR5n1=www.iot-i.eu
QR5n2=www.iot-i.eu
QR5n3=www.iot-i.eu
QR5o1=www.alexandra.dk/uk/services/Publications/Documents/IoT_Comic_Book.pdf
QR5o2=www.alexandra.dk/uk/services/Publications/Documents/IoT_Comic_Book.pdf
QR5o3=www.alexandra.dk/uk/services/Publications/Documents/IoT_Comic_Book.pdf
QR5p1=http://alexandra.dk/uk/services/Publications/Documents/Energy_consumption_in_the_home_user_guide.pdf
QR5p2=http://alexandra.dk/uk/services/Publications/Documents/Energy_consumption_in_the_home_user_guide.pdf
QR5q1=http://www.youtube.com/watch?v=y02nSCYl2ZE
QR5q2=http://www.youtube.com/watch?v=y02nSCYl2ZE
