# Supplementary material for: Identification of QR Code Perspective Distortion Based on Edge Directions and Edge Projections Analysis
Source: J Imaging. 2020 Jul 10;6(7):67. doi: 10.3390/jimaging6070067 (PMC8321072; doi:10.3390/jimaging6070067)
Supplement: Supplementary file 1 [file jimaging-06-00067-s001.zip › readme.txt]

Our QR Code dataset:
--------------------
Focuses mainly on low-resolution images with one or multiple small QR Codes in one image.
QR Codes are rotated, perspective distorted, but not blurred.
Contains 286 QR Codes in 4 categories:
-  20 Synthetic QR Codes (QR1*; low-resolution)
-  46 QR Codes from Internet images (QR2*, QR3*; low-resolution; usually one QR Code in the image)
- 180 QR Codes from specific manufacturing process (QR4*; 2592x1920px; many QR Codes in the image)
-  40 QR Codes taken from Sörös(2013) dataset (QR5*; 640x480px; usually one QR Code in the image; non blurred)

annotations.txt:
----------------
Annotations in form: <image without extension>=<encoded text> (if multiple QR Codes are in image then texts are separated by |)
(coordinates of bounding box are not annotated, because we require QR Code to be successfully decoded not only localized)

Other QR Code datasets:
-----------------------
- Szentandrasi, I., Herout, A. and Dubska, M. (2012): http://www.fit.vutbr.cz/research/groups/graph/pclines/pub_page.php?id=2012-SCCG-QRtiles
  Contains 116 images of various sizes, perspective distortion, lightning conditions (partial shadow or light).
  QR codes are printed on paper and placed in the environment. Images are in high-resolution 4752x3168, 2560x1440, 1080x1920.
  Dataset contains image annotations, but annotations does not include text encoded by QR Codes.

- Sörös, G. and Flörkemeier, C. (2013): http://people.inf.ethz.ch/soeroesg/barcode/soeroesg_iPhone4S_QR.zip
  Contains 120 images 720x1280 px. One image occurs multiple times with different levels of blur.
  Source article focuses on "Blur-resistant joint 1D and 2D barcode localization"
  Dataset contains image annotations, but annotations does not include text encoded by QR Codes.
